# Supplementary material for: Plant-Based Burgers in the Spotlight: A Detailed Composition Evaluation and Comprehensive Discussion on Nutrient Adequacy
Source: Foods. 2025 Jan 23;14(3):372. doi: 10.3390/foods14030372 (PMC11817254; doi:10.3390/foods14030372)
Supplement: Supplementary file 1 [file foods-14-00372-s001.zip]

Archive with 1 entries (1 files):
- foods-3386909-supplementary.pdf
